# Supplementary material for: Novel Genetic Diversity and Geographic Structures of Aspergillus fumigatus (Order Eurotiales, Family Aspergillaceae) in the Karst Regions of Guizhou, China
Source: Microorganisms. 2026 Jan 20;14(1):237. doi: 10.3390/microorganisms14010237 (PMC12843956; doi:10.3390/microorganisms14010237)
Supplement: Supplementary file 1 [file microorganisms-14-00237-s001.zip]

Archive with 3 entries (3 files):
- Table S1. Datailed information of sampling sites in Guizhou.pdf
- Table S2. AMOVA result among sites in Guizhou.pdf
- Table S3. Pairwise differentiations between A. fumigatus isolates from 12 geographical populations..pdf
